# Supplementary material for: Protein Biomaterials with Muscle-like Water-Driven Actuation
Source: ACS Appl Mater Interfaces. 2026 Jan 3;18(1):1490–500. doi: 10.1021/acsami.5c19991 (PMC12781115; doi:10.1021/acsami.5c19991)
Supplement: Supplementary file 9 [file am5c19991_si_009.zip]

Archive with 2 entries (2 files):
- Propeller_3DMold.stl
- __MACOSX/._Propeller_3DMold.stl
